# Supplementary material for: Cholecystectomy and Irritable Bowel Syndrome: A Systematic Review and Meta-Analysis of 3,511,681 Patients
Source: J Clin Med. 2026 Jul 9;15(14):5392. doi: 10.3390/jcm15145392 (PMC13412508; doi:10.3390/jcm15145392)
Supplement: Supplementary file 1 [file jcm-15-05392-s001.zip]

Archive with 1 entries (1 files):
- jcm-4377534-supplementary.pdf
